# Supplementary material for: Effectiveness of Volatiles Emitted by Streptomyces abikoensis TJGA-19 for Managing Litchi Downy Blight Disease
Source: Microorganisms. 2024 Jan 17;12(1):184. doi: 10.3390/microorganisms12010184 (PMC10818274; doi:10.3390/microorganisms12010184)
Supplement: Supplementary file 1 [file microorganisms-12-00184-s001.zip]

Archive with 1 entries (1 files):
- microorganisms-2802567-supplementary.pdf
